# Supplementary material for: Assessment of water quality and microbial contamination in Santa Marta’s major rivers using conventional methods and next-generation sequencing
Source: Environ Sci Pollut Res Int. 2026 May 16;33(17):8335–49. doi: 10.1007/s11356-026-37784-y (PMC13226460; doi:10.1007/s11356-026-37784-y)
Supplement: Supplementary file 9 — (XLSX 47.6 KB) [file 11356_2026_37784_MOESM5_ESM.xlsx]

## Sheet: Supplementary table 1
	Supplementary Table 1. Physicochemical variables assessed, and the standard analytical methods used, according to APHA et al (2017).
	Variable	Standard analytical method
	Total suspended solids-TSS (mg L-1)	Gravimetric analysis, 2540-D
	Turbidity (UNT)	Nephelometric analysis, 2130-B
	Nitrites (µg L-1 NO2-)	Colorimetric-Sulfonamide, 4500 – NO2-B
	Nitrates (µg L-1 NO3-)	Colorimetric-Cd-Cu reduction, 4500 – NO3-E
	Phosphates (µg L-1 PO43-)	Ascorbic acid method, 4500 – P E
	Ammonium (µg L-1 N-NH4+)	Indophenol method, 4500 N C 4500 NH4+B-C
	DQO (mg L-1 O2)	Volumetric method 5210B, 4500-0 C
	DBO (mg L-1 O2)	Incubation for five days, 5210 B y 4500 – O C
	Assessment of water quality and microbial contamination in Santa Marta’s major rivers using conventional methods and next-generation sequencing
	Environmental science and pollution research
	Miguel Mateo Rodríguez1,2,Vanessa Urrea3, Isaac Romero4, Nicolas Luna3, Daniela Palma Polo4, Luz H. Patiño3, Juan David Ramírez3,6, Marina Muñoz3,5 and Lyda R. Castro1*
	1 Centro de Genética y Biología Molecular, Universidad del Magdalena, Santa Marta 470001, Colombia
	2 Facultad de Ciencias Básicas y Biomédicas, Maestría en Genética, ADAPTIA, Universidad Simón Bolívar, Barranquilla, Colombia.
	3 Centro de Investigaciones en Microbiología y Biotecnología - UR (CIMBIUR), School of Sciences and Engineering, Universidad del Rosario, Bogotá, Colombia.
	4 Grupo Investigación suelo ambiente y sociedad (GISAS), Universidad del Magdalena, Santa Marta, Colombia.
	5 Instituto de Biotecnología-UN (IBUN), Universidad Nacional de Colombia, Sede Bogotá, Colombia.
	6 Center for Global Health and Interdisciplinary Research, Department of Global, Environmental and Genomic Health Sciences, College of Public Health, University of South Florida, Tampa, FL, United States.
	* Corresponding Author:
	Lyda R. Castro
	Email address: lcastro@unimagdalena.edu.co

## Sheet: Supplementary table 2
	Supplementary Table 2. Maximum acceptable risk values for the physical, chemical, and microbiological characteristics of water for human consumption.
	Coliforms:
	Type of use	Regulations	Total coliforms	Fecal coliforms
	Human Consumption	Resolution 2115/2007	0 CFU/ml	0 CFU/ml
	Recreational Water	Decree 1594/1984	1000 NMP/100ml	200 NMP/100ml
	Irrigation/agriculture	Decree 1594/1984	5,000 NMP/100ml	1,000 NMP/100ml
	Collection for Consumption	Decree 1594/1984	20,000 NMP/100ml	2,000 NMP/100ml
	Traditional physicochemical analysis:
		Regulations	Scores	Units
	TSS	Apha et al (2017)	40	mg/L
	Turbidity	Resolution 2115/2007	2	UNT
	Nitrites	Resolution 2115/2007	100	(ug/L)
	Nitrates	Resolution 2115/2007	10000	(ug/L)
	Phosphates	Resolution 2115/2007	500	(ug/L)
	Ammonia	Alkhalidi et al. 2022	60	(ug/L)
	BOD	Apha et al (2017)	5	mg/L
	COD	Apha et al (2017)	30	mg/L
	Assessment of water quality and microbial contamination in Santa Marta’s major rivers using conventional methods and next-generation sequencing
	Environmental science and pollution research
	Miguel Mateo Rodríguez1,2,Vanessa Urrea3, Isaac Romero4, Nicolas Luna3, Daniela Palma Polo4, Luz H. Patiño3, Juan David Ramírez3,6, Marina Muñoz3,5 and Lyda R. Castro1*
	1 Centro de Genética y Biología Molecular, Universidad del Magdalena, Santa Marta 470001, Colombia
	2 Facultad de Ciencias Básicas y Biomédicas, Maestría en Genética, ADAPTIA, Universidad Simón Bolívar, Barranquilla, Colombia.
	3 Centro de Investigaciones en Microbiología y Biotecnología - UR (CIMBIUR), School of Sciences and Engineering, Universidad del Rosario, Bogotá, Colombia.
	4 Grupo Investigación suelo ambiente y sociedad (GISAS), Universidad del Magdalena, Santa Marta, Colombia.
	5 Instituto de Biotecnología-UN (IBUN), Universidad Nacional de Colombia, Sede Bogotá, Colombia.
	6 Center for Global Health and Interdisciplinary Research, Department of Global, Environmental and Genomic Health Sciences, College of Public Health, University of South Florida, Tampa, FL, United States.
	* Corresponding Author:
	Lyda R. Castro
	Email address: lcastro@unimagdalena.edu.co

## Sheet: Supplementary table 3
	Supplementary Table 3. Values of physicochemical variables assessed at the sampling sites of the Gaira and Manzanares rivers.
	River	Locality	Month	Sample code	Point	Conductivity (µs/cm)	Water temperature (°C)	Oxygen (mg/LO2)	%Oxygen	%Salinity	pH	TSS	BOD (mg L-1 O2)	COD (mg L-1 O2)	Turbidity (UNT)	Nitrites (ug L-1)	Nitrates (ug L-1)	Ammonia (ug L-1)	Phosphates (ug L-1)	Total_coliforms_(MPN_100_mL-1)	Fecal_coliforms_(MPN_100_mL-1)
	Manzanares_River	Paso del Mango	Aug	P1RM_08	P1	94	23.7	7.43	84.7	0	7.9	13.56	6.78	34.56	3.85	23.2	92.3	67.6	1567.2	5600	1460
	Manzanares_River	Balneario Bonda	Aug	P2RM_08	P2	115	25.7	7.29	86.5	0	8	17.89	7.32	42.68	4.22	32.2	258.9	76.4	1546.8	7800	2150
	Manzanares_River	Puente alterna	Aug	P3RM_08	P3	270	27.6	5.65	72.7	0	7.7	34.56	10.67	51.22	8.72	345.2	476	81.3	1683.5	9490	3660
	Manzanares_River	La Tenería	Aug	P4RM_08	P4	253	28.9	5.89	75.6	0	8	59.75	22.76	55.77	9.58	432.4	533	84.8	1545.6	18420	5340
	Manzanares_River	Paso del Mango	Oct	P1RM_10	P1	101.7	22.8	4.17	53.3	0	7.9	34.56	5.13	35.66	4.78	65.8	1245	177.4	1234.4	9800	4230
	Manzanares_River	Balneario Bonda	Oct	P2RM_10	P2	119.8	24.4	4.42	50.7	0	7.8	38.75	7.98	45.66	6.78	74.3	1356	123.4	1323.2	15670	5280
	Manzanares_River	Puente alterna	Oct	P3RM_10	P3	277	25.9	3.43	40.9	0	7.7	48.77	12.34	54.56	8.55	443	2356	127.6	2134.4	22430	11840
	Manzanares_River	La Tenería	Oct	P4RM_10	P4	260	25.8	3.63	44.1	0	7.9	78.54	21.66	74.55	13.55	757.5	2434	45.3	2663	34680	14850
	Manzanares_River	Paso del Mango	Feb	P1RM_02	P1	107.3	23.6	4.96	58.7	0	7.58	15.67	5.67	45.67	3.66	39.2	87.7	2	1093.4	7890	1580
	Manzanares_River	Balneario Bonda	Feb	P2RM_02	P2	161.2	25.8	4.6	57	0	7.47	23.45	7.56	49.78	4.66	41.1	210.9	2	1282.1	8568	2320
	Manzanares_River	Puente alterna	Feb	P3RM_02	P3	475	27.7	3.91	49.4	0.1	7.34	34.67	8.76	55.67	5.78	366.7	307	96.3	805.7	1034	4230
	Manzanares_River	La Tenería	Feb	P4RM_02	P4	500	29.3	1.4	16.4	0.2	7.26	45.67	18.66	63.67	9.66	303.2	719.4	348	305.7	21450	9960
	Gaira_River	Zona la Victoria	Aug	P1RG_08	P1	35.2	19	7.24	87.1	0	7.3	17.65	4.56	36.78	1.88	21.1	3655.4	28.7	945.6	3240	1180
	Gaira_River	Corregimiento Minca	Aug	P2RG_08	P2	63.1	21.5	7.74	100.4	0	7.71	21.33	5.87	38.57	2.08	27.6	4586.5	34.5	978.8	3950	1230
	Gaira_River	Captación el Roble	Aug	P3RG_08	P3	81.9	25.5	7.59	86.8	0	8	25.66	6.44	43.78	5.86	31.1	5375.4	45.5	1114.3	4020	1800
	Gaira_River	Corregimiento Gaira	Aug	P4RG_08	P4	98.7	28.8	6.38	88.1	0	7.5	38.67	17.6	56.15	7.22	32.5	5774	213.4	1677.5	17600	8400
	Gaira_River	Zona la Victoria	Oct	P1RG_10	P1	35.3	18.5	4.15	54.7	0	7.6	24.66	4.67	34.77	3.23	85.7	2434	111.2	744	4300	1080
	Gaira_River	Corregimiento Minca	Oct	P2RG_10	P2	66.6	19.7	5	56.2	0	7.59	35.67	5.67	36.97	3.37	84.3	2457	23.4	765.4	6580	1670
	Gaira_River	Captación el Roble	Oct	P3RG_10	P3	99.2	23.2	4.36	53.1	0	7.9	38.77	6.78	42.56	4.45	91.1	2766	34.8	969.7	8840	1940
	Gaira_River	Corregimiento Gaira	Oct	P4RG_10	P4	106.5	24.2	4.12	48.9	0	7.7	42.55	14.66	48.66	6.67	105.7	2788	248.7	1094.5	13660	4210
	Gaira_River	Zona la Victoria	Feb	P1RG_02	P1	45.3	18.3	5.19	61.4	0	7.43	12.34	4.45	29.88	1.45	33.6	7557.4	2	305.7	3540	1360
	Gaira_River	Corregimiento Minca	Feb	P2RG_02	P2	91.4	19.6	5.51	67.4	0	7.45	13.55	5.48	32.67	2.67	38.3	2761.7	11.1	805.7	4230	1380
	Gaira_River	Captación el Roble	Feb	P3RG_02	P3	124.3	24.2	5.52	65.3	0	7.48	14.86	5.78	35.65	3.65	37.3	2071.3	2	1282.1	7300	2210
	Gaira_River	Corregimiento Gaira	Feb	P4RG_02	P4	167.4	25.2	3.13	41.4	0	7.78	18.87	9.55	39.77	3.86	39.2	1828.7	136	1093.4	12680	6530
	Assessment of water quality and microbial contamination in Santa Marta’s major rivers using conventional methods and next-generation sequencing
	Environmental science and pollution research
	Miguel Mateo Rodríguez1,2,Vanessa Urrea3, Isaac Romero4, Nicolas Luna3, Daniela Palma Polo4, Luz H. Patiño3, Juan David Ramírez3,6, Marina Muñoz3,5 and Lyda R. Castro1*
	1 Centro de Genética y Biología Molecular, Universidad del Magdalena, Santa Marta 470001, Colombia
	2 Facultad de Ciencias Básicas y Biomédicas, Maestría en Genética, ADAPTIA, Universidad Simón Bolívar, Barranquilla, Colombia.
	3 Centro de Investigaciones en Microbiología y Biotecnología - UR (CIMBIUR), School of Sciences and Engineering, Universidad del Rosario, Bogotá, Colombia.
	4 Grupo Investigación suelo ambiente y sociedad (GISAS), Universidad del Magdalena, Santa Marta, Colombia.
	5 Instituto de Biotecnología-UN (IBUN), Universidad Nacional de Colombia, Sede Bogotá, Colombia.
	6 Center for Global Health and Interdisciplinary Research, Department of Global, Environmental and Genomic Health Sciences, College of Public Health, University of South Florida, Tampa, FL, United States.
	* Corresponding Author:
	Lyda R. Castro
	Email address: lcastro@unimagdalena.edu.co

## Sheet: Supplementary table 4
	Supplementary table 4. Distribution, number of reads and OTUs per gene after quality and length filtering.
	River	Point	Month	Year	SampleID	16S-rRNA gene		18S-rRNA gene
						Number of reads	Number of OTUs	Number of reads	Number of OTUs
	Manzanarez River	P1	August	2023	P1MR_08	309541	500	85011	22
	Manzanarez River	P2	August	2023	P2MR_08	298800	520	103296	23
	Manzanarez River	P3	August	2023	P3MR_08	343808	596	129113	33
	Manzanarez River	P4	August	2023	P4MR_08	99	11	125753	27
	Gaira River	P1	August	2023	P1GR_08	289745	315	63862	17
	Gaira River	P2	August	2023	P2GR_08	359074	378	80443	17
	Gaira River	P3	August	2023	P3GR_08	222870	459	86745	19
	Gaira River	P4	August	2023	P4GR_08	280558	500	62507	22
	Manzanarez River	P1	October	2023	P1MR_10	214126	503	103164	23
	Manzanarez River	P2	October	2023	P2MR_10	270783	573	96861	19
	Manzanarez River	P3	October	2023	P3MR_10	0	0	0	0
	Manzanarez River	P4	October	2023	P4MR_10	309444	530	111945	32
	Gaira River	P1	October	2023	P1GR_10	241112	459	120641	21
	Gaira River	P2	October	2023	P2GR_10	261375	519	120608	26
	Gaira River	P3	October	2023	P3GR_10	237833	547	111233	26
	Gaira River	P4	October	2023	P4GR_10	196282	501	154505	25
	Manzanarez River	P1	February	2024	P1MR_02	248261	367	35093	18
	Manzanarez River	P2	February	2024	P2MR_02	273590	367	275040	24
	Manzanarez River	P3	February	2024	P3MR_02	34897	90	49554	19
	Manzanarez River	P4	February	2024	P4MR_02	37647	97	86477	16
	Gaira River	P1	February	2024	P1GR_02	87542	186	195021	16
	Gaira River	P2	February	2024	P2GR_02	38625	146	166132	30
	Gaira River	P3	February	2024	P3GR_02	256577	424	190032	23
	Gaira River	P4	February	2024	P4GR_02	36814	114	190125	31
	Assessment of water quality and microbial contamination in Santa Marta’s major rivers using conventional methods and next-generation sequencing
	Environmental science and pollution research
	Miguel Mateo Rodríguez1,2,Vanessa Urrea3, Isaac Romero4, Nicolas Luna3, Daniela Palma Polo4, Luz H. Patiño3, Juan David Ramírez3,6, Marina Muñoz3,5 and Lyda R. Castro1*
	1 Centro de Genética y Biología Molecular, Universidad del Magdalena, Santa Marta 470001, Colombia
	2 Facultad de Ciencias Básicas y Biomédicas, Maestría en Genética, ADAPTIA, Universidad Simón Bolívar, Barranquilla, Colombia.
	3 Centro de Investigaciones en Microbiología y Biotecnología - UR (CIMBIUR), School of Sciences and Engineering, Universidad del Rosario, Bogotá, Colombia.
	4 Grupo Investigación suelo ambiente y sociedad (GISAS), Universidad del Magdalena, Santa Marta, Colombia.
	5 Instituto de Biotecnología-UN (IBUN), Universidad Nacional de Colombia, Sede Bogotá, Colombia.
	6 Center for Global Health and Interdisciplinary Research, Department of Global, Environmental and Genomic Health Sciences, College of Public Health, University of South Florida, Tampa, FL, United States.
	* Corresponding Author:
	Lyda R. Castro
	Email address: lcastro@unimagdalena.edu.co

## Sheet: Supplementary table 5
	Supplementary table 5. Representative results of the taxonomic identification of selected prokaryotic genera of interest obtained by NGS and verified through BLAST (16S rRNA).
	NGS	species Blast hit	Query cover	E-value	%ID	Accesion	Sequence
	Mycobacterium sp	Mycobacterium sp	0.99	0	0.9766	DQ448716.1	TGGTTACCTTGTTACGACTTCGTCCCAATCGCCGATCCCGCCTTCGACAGCTCCCTCCCACAAGGGGTTAGGCCACTGGCTTCGGGTGTTACCGACTTTCATGACGTGACGGGCGGTGTGTACAAGGCCCGGGAACGTATTCACCGCAGCATTGCTGATCTGCGATTACTAGCGACTCCGACTTCACGGGGTCGAGTTGCAGACCCCGATCCGAACTGAGACCGGCTTTGAAAGGATTCGCTCCACCTCACGGCATCGCAGCCTTTGTACCGGCCATTGTAGCATGTGTGAAGCCCTGGACATAAGGGGCATGATGACTTGACGTCATCCCCACCTTCCTCCGAGTTGACCCCGGCAGTCTCCTACGAGTCCCCGGCATAACCCGCTGGCAACATAGGA…
	Mycobacterium sp	Mycobacterium dioxanotrophicus	1	0	0.9571	CP020809.1	GGTTACCTTGTTACGACTTCGTCCCAATCGCCGATCCCACCTTCGACAGCTCCCTCCCACAAGGGTTAGGCCACTGGCTTCGGGTGTTACCGACTTTCATGACGTGACGGGCGGTGTGTACAAGGCCCGGGAACGTATTCACCACCAGCGTTGCTGATCTGCGATTACTAGCGACTCCGACTTCACGGGGTCGGTGCGAACCCCGATCGAACTGAGACCGGCTTTACAAGGATTCGCTCCACCTCACGGCATCGCAGCCTTTTGTACCGGCCATTGTAGCATGTGTGAAGCCCTGGACATAAGGGGCATGATGACTTGTTATCATCCCCACCTTCCTCGAGTTGACCCCGGCAGTCTCCTACGAGTCCCCGGCATAACCCGCTGGCAACATAGGACGAG…
	Staphylococcus sp	Staphylococcus succinus	1	0	0.9826	CP178529.1	GATGAACGCTGGCGGCGTGCCTAATACCATGCAAGTCAAGCGAACGGATAAGGAGCTTGCTCCTTTGAAGTTAGCGGCGGACGAGTGAGTAACACGTGGGTAACCTACCTATAAGACTGGAATAACTTCGGGAAACCGGAGCTAATGCCCGGATAACATAGAACCGCATGGTTCTATAGTGAAAGATGGTTTTGCTATCCCTTATAGATGGACCCACGCCGTATTAGCTAGTTGGTAAGGTAAAGGCTTACCAAGGCGACGATACGTAGCCGACCTGAGAGGGTGATCGGCCACACTGGAACTGAGACACGGTCCAGACTCCTACGGGAGGCAGCAGTAGGGAATCTTCCACAATGGGCGAAAGCCTGACAGACGCCGCGTGAGTGATGAAGGTTTTCG…
	Staphylococcus sp	Staphylococcus succinus	1	0	0.9739	CP178529.1	GATGAACGCTGGCGGCGTGCCTAATACATGCAAGTCGAGCGAACAGATAAGGAGCTTGCTCCTTTGAAGTTAGCGGCGGACGGGTGAGTAACACGTGGGTAACCTACCTATAAGACTGGAATAACTTCGGGAAACCGGGCTAATGCCGGATAACATATAGAACCGCATGGTTCTATAGTGAAAGATGGTTTGCTATCACTTATAGATGGACCCGCGCCGTATTAGCTAGTTGGTAAGGTAAAGGCTTGCAAGGCGACGATACGTAGCCGACCTAGGGTGATCGGCCACACTGGAACTGAGACACGGTCCAGACTCCTACGGGAGGCAGCAGTAGGGAATCTTCCGCAATGGGCGAAAGCCTGACGGAGCAACGCCGCGTGAGTGATGAAGGTTTTCGGA…
	Staphylococcus sp	Staphylococcus succinus	1	0	0.9727	PP708928.1	GATGAACGCTGGCGGCGTGCCTAATACATGCAAGTCGAGCGAACGGATAAAAGGAGCTTGCTCCTTTGAAGTTAGCGGCGGACGGGTGAGTAACACGGGTAACCTACCTATAAGACTGGAATAACTTCGGGAAACCGGAGCTAATGCCGGATAACATATAGAACCGCATGGTTCTATAGTGAAAGATGGTTTTGCTATCATATAGATGGACCCGCGCCGTATTAGCTAGTTGGTAGGTAAGGCGCAAGGCGACGATACGTAGCCGACCTGAGAGGAGTGATCGGCCACACTGGAACTGAGACACGGTCCAGACTCCTACGGGAGGCAGCAGTAGGGAATCTTCCGCAATGGGCGAAAGCCTGACGGAGCAACGCCGCGTGAGTGATGAAGGTTTTCGGA…
	Staphylococcus sp	Staphylococcus haemolyticus	1	0	0.9702	CP185994.1	GATGAACGCTGGCGGCGTGCCTAATACATGCAAGTCGAGCGAACAGATAAGGAACTTGCTCCTTTGACGTTAGCGGCGGACGGGTGAGTAACACGTGGGTAACCTACCTATAAGACGCTGGGATAACTTCGGGAAACCGGAGCTAATACCGGATAATATTTCGAACCGCATGGTTCGATAGTGAAAGATGGTTTTGCTATCACTTATAGATGGACCCGCGCCGTATTAGCTAGTTGGTAAGGTAACGGCTTACCAAGGCGACGATACGTAGCCGACCTGAGAGGGTGATCGGCCACACTGGAACTGAGACACGGTCAGACTCCTACGGGGAGGCAGCAGTAGGGAATCTTCCGCAATGGGCGAAAGCCTGACGGAGCAACGCCGCGTGAGTGATGAAGG…
	Staphylococcus sp	Staphylococcus succinus	1	0	0.9688	CP178529.1	GATGAACGCTGGCGGCGTGCCTAATACATGCAAGTCGAGCGAACGGATAAGGGCTTGCTCCTTTGAAGTTAGCGGCGGACGGGTGAGTAACACGTGGGTAACCTACCTATAAGACTGGAATAACTTCGGAAACCGGAGCTAATGCCGGATAACATATAGAACCGCATGGTTCTATAGTGAAAGATGGTTTTGCTATCACTTATAGATGGACCCGCGCCGTGATAGCTAGTTGGTGGGTAAAGGCTTGCAAGGCGGCGATACGTAGCCGACCTGAGAGGGTGATCGGCCACACTGGAACTGAGACACGGTCCAGACTCCTACGGGAGGCAGCGGTAGGGAATCTTCCGCAATGGGCGAAAGCCTGACGGAGCAACGCCGCGTGAGTGATGAGTTTTCCGG…
	Staphylococcus sp	Staphylococcus succinus	1	0	0.9635	PP708928.1	GGTTACCTTGTTACGACTTCACCCCAATCATTTGTCCCACCTTCGACGGCTAGCTCCATAAAATGGTTACTCCACCGGCTTCGGGTGTTACAAACTCTCGTGGTGTGACAGGCGGTGTGTACAAGACCCGGGAACGTATTCACCGTAGCATGCTGATCTACGATTACTAGCGATTCCAGCTTCATGTAGTCGAGTTGCAGACTACAATCCGAACTGAGAACAACTTTATGGGATTTGCATGACCTCGCGGTTTAGCTGCCCTTTGTATTGTCCATTGTAGCACGTGTGTAGCCCAAATCATAAGGGGCATGATGATTTGACGTCATCCCCACCTTCCTCCGGTTGTCACCGGCAGTCAACCTAGAGTGCCCAACTTAATGATGGCAACTAAACTGAGGT…
	Clostridium sp	Clostridium sp	1	0	0.9534	DQ479416.1	AATGAACGCTGGCGGCGTGCTTAACACATGCAAGTCGAACGAGGCCTGGGGGGCAACTCCAGAGTCGAGTGGCGGACGGGTGAGTAACGCGTGGGTAACCTACCCTGTACACACGGATAACATACCGAAAGGTATACTAATACGTGATGACATATCGGACAGGCATCTGTCAGATATCAAAAAGGTCAACCGGTACAGGATGGACCCGCGTCTGATTAGCTAGTTGGTGAGATAAAAGCTCACCAAGGCGACGATCAGTAGCCGACCTGAGAGGGTGATCGGCCACATTGGAACTGAGACACGGCCCAAACTCCTACGGGAGGCAGCGGTGGGGAATATTGCACAATGGGCGAAAGCCTGATGCAGCAACGCCGCGTGAGTGTTGAAGGTTTTCGGATC…
	Enterococcus sp	Enterococcus bulliens	1	0	0.9886	KR827628.1	GACGAACGCTGGCGTGCCTAATACATGCAAGTCGAACGCTTCTTACTTATCGAACTTCGGTTCACCAAGTAAGAAGAGTGGCGAACGGGTGAGTAACACGTGGGTAACCTGCCCATCAGAGGGGATAACACTTGGAAACAGGTGCTAATACCGCATAATTCTTTTGTCGCATGATAGAAAGATGAAAGGCGCTTTTGCGTCACTGATGGATGGACCCGCGGTGCATTAGCTAGTTGGTAGGGTAATGGCTTACCAAGGCAACGATGCATAGCCGACCTGAGAGGGTGATCGGCCACACTGGGACTGAGACACGGCCCAGACTCCTACGGGAGGCAGCAGTAGGGAATCTTCGGCAATGGACGAAAGTCGATGACCGAGCAACGCCGCGTGAGTGAAGAA…
	Escherichia-Shigella	Escherichia coli	100%	0	0.9608	CP184827.1	CGGCTTACCCCAGTCATGAATCACAAAGTGGTAAGCGCACCAGTTAAGCTACCTACTTCTTTTGCAACCACTCCCATGGTGTGACGGGCGGTGTGTACAAGGCCCGGGAACGTATTCACCGTGGCATTCTGATCCACGATTACTAGCGATTCCGACTTCATGGAGTCGAGTTGCAGACTCCAATCCGGACTACGACGCACTTTATGAGGGTCCGCTTGCTCTCGCAGGTCGCTTCTCTTTGTATGCGCCATTGTAGCACGTGTGTAGCTGGTCGTAAGGGCCATGATGACTTGACGTCATCCCCACCTTCCTCCAGTTTATCACTGGCAGTCTCCTTTGAGTTCCCGGCCAGGATACGCTGGCAACAAAGGATAAGGGTTGCGCTCGTTGCGGGACTTA…
	Escherichia-Shigella	Escherichia coli	91%	0	0.9621	LR134157.1	ATTGAACGCTGGCGGCAGGCCTAACACATGCAAGTCGAACGGTAACAGGAAACAGCTTGCTGTTTCGCTGACGAGTGGCGGACGGGTGAGTAATGTCTGGGAAACTGCCTGATGGAGGGGGATAACTACTGGAAACGGTAGCTAATACCGCATAACGTCATAAGACCAAGGGGGACCCTCGGGCCTCTTGCCATCGGATGCCCAGATGGGATTAGCTTGTTGGTGGGGTAACGGCTCACCAAGGCGACGATCCGCTGGTCTGAGAGGATGACCAGCCACACTGGAACTGAGACACGGTCCAGACTCCTACGGGAGGCAGCAGTGGGGAATATTGCACAATGGGCGCAAGCCTGATGCAGCCATGCCGCGCGCGTGTATGAAGAAGGCCTTCGGGTTGTA…
	Escherichia-Shigella	Escherichia coli	100%	0	96.09%	CP102230.1	CATGCAAGTCGAACGGTGACGGTGGCGCCGCGCTTCGCTGACGAGTGGCGGACGGGTGAGTAATGTCTGGGAAAGGCTTTGCCTGATGGAGGGGGATAACTACTGGGGAAACGGTAGCTAATACCGCATAATGTATCGCAGACAAAGAGGACCTTTCGGGCCTCTTGCCATCCGGATGTGCCCAGATGGGATTAGCTTGTTGGTGTGGGGCGGCGCAGCTCGCAAGGCGTGATCGGCTGGTCTAGAGGATGGCCA
	Escherichia-Shigella	Escherichia coli	100%	0	97.35%	CP164517.1	GGTTACCTTGTTACGACTTCACCCCAGTCATGAATCACAAAGTGGTAAGCGCCCTCCCGAAGGTTAAGCTACCTACTTCTTTTGCAACACTCCCATGGTGTGACGGGCGGTGTGTACAAGGCCCGGGAACGTATTCACCGTGGCATTCTGATCGATTACTAGCGATTCCGACTTCATGGAGTCGAGTTGCAGACTCCAATCCGGACTACGACGCACTTTATGAGGTCCGCTTGCTCTCGCGAGGTCGCTTCTCTTTGTATGCGCCATTGTAAGCACGTGTGTAGCCCTGGTCGTAAGGGCCATGATGACTTGACGTCATCCCCACCTTCCTCCAGTTTATCACTGGCAGTCACCCTTTGAGTTCCCGGCCGGACCGCTGGCAACAAGGATAAGGGTTGC…
	Escherichia-Shigella	Escherichia coli	100%	0	97.61%	CP100879.1	AGAGTTTGATCATGGCTCAGATTGAACGCTGGCGGCAGGCCTAGCACATGCAAGTCGAACGGTAACAGGAAACGGCTTGCTGCTTCGCTGACGAGTGGCGGACGGGTGAGTAATGTCTGGGAAACTGCCTGATGGAGGGGATAACTACTGGAAACGGTAGCTAATACCGCATAATGTCGCAAGACCAAGAGGGGGACCTTCGGGCCTCTTGCCATCGGATGTGCCCAGATGGGATTAGCTTGGTGGGGTAACGGCTCACCAAGGCGACGATCCCTAGCTGGTCTGAGAGGACCAGCCACACTGGAACTGAGACACGGTCCAGACTCCTACGGGAGGCAGCAGTGGGGAATATTGCACAATGGGCGCAAGCCTGATGCAGCCATGCCGCGTGTATGAGAG…
	Assessment of water quality and microbial contamination in Santa Marta’s major rivers using conventional methods and next-generation sequencing
	Environmental science and pollution research
	Miguel Mateo Rodríguez1,2,Vanessa Urrea3, Isaac Romero4, Nicolas Luna3, Daniela Palma Polo4, Luz H. Patiño3, Juan David Ramírez3,6, Marina Muñoz3,5 and Lyda R. Castro1*
	1 Centro de Genética y Biología Molecular, Universidad del Magdalena, Santa Marta 470001, Colombia.
	2 Facultad de Ciencias Básicas y Biomédicas, Maestría en Genética, ADAPTIA, Universidad Simón Bolívar, Barranquilla, Colombia.
	3 Centro de Investigaciones en Microbiología y Biotecnología - UR (CIMBIUR), School of Sciences and Engineering, Universidad del Rosario, Bogotá, Colombia.
	4 Grupo Investigación suelo ambiente y sociedad (GISAS), Universidad del Magdalena, Santa Marta, Colombia.
	5 Instituto de Biotecnología-UN (IBUN), Universidad Nacional de Colombia, Sede Bogotá, Colombia.
	6 Center for Global Health and Interdisciplinary Research, Department of Global, Environmental and Genomic Health Sciences, College of Public Health, University of South Florida, Tampa, FL, United States.
	* Corresponding Author:
	Lyda R. Castro
	Email address: lcastro@unimagdalena.edu.co

## Sheet: Supplementary table 6
	Supplementary table 6. Representative results of the taxonomic identification of selected eukaryotic genera with potencial relevance to human or animal health obtained by NGS and verified through BLAST (18S rRNA).
		species Blast hit	Query cover	E-value	%ID	Accesion	Sequence
	Entamoeba dispar	Entamoeba dispar	66%	0	0.9658	KX923803.1	CAGCAGCGCGTATTCCAGCTCCAATAGTGTATATTAAAGTTGCTGTGATTAAAACGCTCGTAGTTGAATTAAAAATGTGGTTTTATACATTTGAAGACTTTACATTAAGTGAAGTTTCTAGAAATGTTAAATTAAAATCAAAGAAGGAGACAATTCAAGTAATTGAGTTGTCATTACTTTGAACCGAAATAAGGTGTTTAAAGCAAAACATTATGTTAATGAATATTCAAGCATGGGACAATGCTGAGGAGATGTCAATTAGACATTTCGAGAGAAGGATTAAAAGGAACAATTGGGGTGATTCAGAAAATAACGGGAGAGGTGAAAATCCATGATCGCTATAAGATGCACGAGCGAAAGCATTTCGCTCAACTGGGTCCATTAATCAAGAACGAAAGT…
	Entamoeba dispar	Entamoeba dispar	65%	0	0.9667	KX923803.1	ACTACCCATAGAATCAAGAAAGAGCTCTCAATCTGTCAATCCCACCCATGTTTTGACCTGGTGAGTTTCCCCGTGTTGAGTCAAATTAAGCCACAGGCTCCACACTCCTGGTGGTGCCCTTCCGTCAATTCCTTTAAGTTTCAGCCTTGCGACTATACTCCCCCCAGAACCCAAAGACTTTGATTTCTCTTACGGCGCCGAAAAGGCTTATTAGACCCTTCCGATTCCGAGTCGGTATAGTTTATAGTTAGGACTACGACGATCTGATCGTCTTCGATCCCTAACTTTCGTTCTTGATTAATGGACCCAGTTGAGTGAAATGCTTTCGCTCTCGTGCATCTTATAGCGATCATGGTTTTCACCTCTCGAATTATTTTCTGAATCACCCCAATTGTTCCT…
	Entamoeba dispar	Entamoeba dispar	0.77	0	0.97	KX923803.1	AATAGTGTATATTAAAGTTGCTGTGATTAAAACGCTCGTAGTTGAATTAAAATGTGATTTTATACATTTTGAAGACTTTACATTAAGTGAAGTTTCTAGAAATGTTAAATTGCGAAATCAAAAGAAGGAGGCAATTCAAGTAATTGAGTTGTCATTACTTTGAATAAAATAAGGTGTTTAAAGCAAAACATTATGTTAATGAATATTCAAGCATGGGACAATGCTGAGGAGATGTCAATTAGACATTTCGAGAGAGAAGATTAAAAGGAACAATTGGGGTGATTCAGAAAATAACGGGAAGGTGAAAATCCATGATCGCTATAAGATGCACGAGCGAAAGCATTTCACTCAACTGGGTCCATTAATCAAGAACGAAAGTTAGGGGATCGAAGACGATCA…
	Entamoeba dispar	Entamoeba dispar	66%	0	0.9802	KX923803.1	ACCACCCACGGAATCGAGAAAAGGCTATCAATCTGTCAATCCTGTCCGTGTCCGGGCCGGGTGAGGTTTCCCGTGTTGAGTCAAATTAAGCCGCAGGCTCCACTCCTGGTGGTGCCCTTCCGTCAATTCCTTTAAGTTTCAGCTTTGCAACCATACTCCCCGGAACCCAAAGACTTTGGTTTCCCGGAAGCTACCCGGCGGGTCATGGGAATAACGCCGCCGCATCGCCGGTCGGCATCGTTTATGGTCGGAACTACGACGGTATCTGATCGTCTTCGATCCCTAACTTTCGTTCTTGATTAATGGACCCAGTTGAGTGAAATGCTTTCGCTCTCGTGCATCTTATAGCGATCATGGATTTTCACCTCTCCCGTTATTTTCTGAATCACCCCAATTGTT…
	Entamoeba dispar	Entamoeba dispar	63%	0	0.9817	KX923803.1	ACTAAAGACGGCCATGCACCACCACCCACAAAATCAGAAAGAGCTCTCAATCTGTCAATCCTTATTGTGTCTGGACCTGGTGAGTTTCCCCGTGTTGAGTCAAATTAAGCCGCAGGCTCCACTCCTGGTGGTGCCCTTCCGTCAATTCCTTTAAGTTTCAGCCTTGCGACCATACTCCCCCCAGAACCCAAAGACTTTGATTTCTCGTAAGGTGCCGGGTGGGTCATTAAAAAAACACCACCCGATCCTAGTCGGCATAGTTTATGGTTAAGACTACGACGGTATCTGATCATCTTCGATCCCCTAACTCTCGTTCTTGATTAATGGACCCAGTTGAGTGAAATGCTTTCGCTCTCGTGCATCTTATAGCGATCATGGATTTTCACCTCTCCCGTTATT…
	Entamoeba dispar	Entamoeba dispar	63%	0	0.9863	KX923803.1	ACTAAAGGTAACGGCCATGCACCACCACCCATAGAATCATGAAAGAGCTATCAATCTGTCAATCCTAACCATGTCTGGACCTGGTGAGTTTTCCCGTGTTGGTCAAATTAAGCCGCGGGCTCCCTCCTGGTGGTGCCCTTCCGTCAATTCCTTTAAGTTTCAGCCTTGCGACCATACTCCCCAGAACCCAAAGACTTTGATTTCTCGTAAGGTGCCGATTGCGTCAATAAAAGAACAACAACCGATCCTAGTCGGCATAGTTTATAGTTAGGACTACGACGGTATCTGATCGTCTTCGATCCCCTAACTTTCGTTCTTGATTAATGGACCCAGTTGAGTGAAATGCTTTCGCTCTCGTGCATCTTATAGCGATCATGGATTTTCGCCTCTCCCGTTATT…
	Enterocytozoon hepatopenaei	Enterocytozoon sp	97%	0	0.9507	OK413268.1	AACTCAAAGGTGTCTATGGTGAATGCTGCAGTTAAAGGGTCCGTAGTCGTAGATGCAATTAAAAGGTGGCGATTAAAACCACCTAGTTTTGTTAATTAGTAGCGGAACGGATAGGGAGCATGGTATAGGTGGGCTTAAGAATGAAATCTCAAGACCCCACCTGGACCAACGGAGGCGAAAGCGATGCTCTTAGACGTGTCTGTGGATCAAGGACGAAGGCTAGAGTATCGAAAGTGATTAGACACCGCTGAGGTTCTGGCAAGTAAACGATGCCGACGATTGCCGGGCGCAATTGCCTGGCTAGGGAGAAATCTTAGTTTTCGGAGCTCTGGGGATAGTACGCTCGCAAGGGAGAAACTTAAGCGAAATTGACGGAAGGACACTACCAGGAGTGGATTG…
	Enterocytozoon bieneusi	Enterocytozoon bieneusi	98%	0	0.9519	MT474002.1	ACTAAAATTAAAACGGCCATACCACTCACACCTGCCATTCTCACGTATTCGATCAACGAATGACTTGACCCTGGTAAGTTTTCCCGCGTTGAGTTAAATTAAGCAGCACAATCCACTCCTGGTAGTGTCCTTCCGTCAATTTCGCTTTAAGTTTCACTTGCGAGCGTACTATCCCCAGAGCCCGAACACTAAAAGATTTCTCCCTTACACGCGTATTCTCACACACAGGCTGTCGGCATAGTTTACTGCAGGAACTACAGCGGTGTCTAATCACTTTCGATACTCCTGCCTTCGTCCTTGATCCTAAGATACGTCTAAGAGTGTCGCCTTCGCCTCCGTTAGTCCAAACTGGGTCATGATTTCATTCTTCGCCAGTCCTGTCACCTACCTCCCTATCCG…
	Enterocytozoon hepatopenaei	Enterocytozoon sp	100%	0	0.9543	OK413268.1	CAGCAGCCGCGGTAATTCCAACTCCAATAGCGTATATTAAAGAAGTTGTTGCAGTTAAAGGGTCCGTAGTCGTAGATGCAATTAAGGTGGCGATTAAAACCACCTAGTTTGTTAATTAGTAGCGGAACGGATAGGGAGCATGGTATAGGTGGGCAAAGAATGAAATCTCAAGACCCCACCTGGACCAACGGAGGCGAAAGCGATGCTCTTAGACGTGTCTGTGGATCAAGGACGAAGGCTAGAGTATCGAAAGTGATTAGACACCGCTGTAGTTCTAGCAGTAAACGATGCCGACAGTGCCGGGCGCAATTGCCTGGCTAGGGAGAAATCTTAGTTTTCGGGCTCTGGGGATAGTACGCTCGCAAGGGAGAAACTTCGCCCAAGGAAATAGACGGAAGG…
	Enterocytozoon hepatopenaei	Enterocytozoon sp	89%	0	0.9589	OK413268.1	CAGCAGCCGCGGTAATTCCAACTCAAGAGTGTCTATGGTGGATGCTGCAGTTAAAGGGTCCGTAGTCGTAGATGCAATTAAAAAGGTGGCGATTAAAACCACCTAGTTTGTTAATTAGTAGCGGAACGGATAGGGAGCATGGTATAGGTGGGCAAAGAATGAAATCTCAAGACCCCACCTGGACCAACGGAGGCGAAAGCGATGAACTCTTAGACGTGTCTGTGGATCAAGGACAGAAAGGCTAGAGTATCGAAGTGATTAAAGACACCGCTGTAGTTCTAGCAGTAAACGATGCCGACAGTGCCGGGCGCAATTGCCTGGCTAGGGAGAAATCTTAGTTTCGGGCTCTGGGGATAGTACGCTCGCAGGGAGAAACTTAAAGCGAAATTGACGGAAGGA…
	Enterocytozoon hepatopenaei	Enterocytozoon sp	89%	0	0.9589	OK413268.1	CAGCAGCCGCGGTAATTCCAACTCAAGAGTGTCTATGGTGGATGCTGCAGTTAAAGGGTCCGTAGTCGTAGATGCAATTAAAAAGGTGGCGATTAAAACCACCTAGTTTGTTAATTAGTAGCGGAACGGATAGGGAGCATGGTATAGGTGGGCAAAGAATGAAATCTCAAGACCCCACCTGGACCAACGGAGGCGAAAGCGATGAACTCTTAGACGTGTCTGTGGATCAAGGACAGAAAGGCTAGAGTATCGAAGTGATTAAAGACACCGCTGTAGTTCTAGCAGTAAACGATGCCGACAGTGCCGGGCGCAATTGCCTGGCTAGGGAGAAATCTTAGTTTCGGGCTCTGGGGATAGTACGCTCGCAGGGAGAAACTTAAAGCGAAATTGACGGAAGGA…
	Enterocytozoon hepatopenaei	Enterocytozoon sp	89%	0	0.9605	OK413268.1	ACCACCCATAGAATCAAGAAAGAGCTATCAATCTGTCAATCCTTACTATGTCTGGACCTGGTGAGTTTCCCCGTGTTGAGTCAAATTAAGCCGCAGGCTCCTCCTGGTAGTGTCCTTCCGTCAATTTCGCTTTAAGTTTCTCCTTGCGAGCGTACTATCCCCAGAGCCCGAAAACTAAGATTTCTCCCTAGCCAGGCAATTGCGCCCGGCACTGTCGGCATCGTTTACTGCTAGAACTACAGCGGTGTCTAATCACTTTCGATACTCCTAGCCTTCGTCCTTGATCCACAGACACGTCTAAGAGCATCGCTTTCGCCTCCGTTGGTCCAGGTGGGGTCTTGAGATTTCATTCTTTGCCCACTATACCATGCTCCCCTATCCGTTCCGCTACTAATTGAC…
	Enterocytozoon hepatopenaei	Enterocytozoon sp	86%	0	0.9632	OK413268.1	ACCAAGAACGGCCATGCACCACTCCCCGCTGCGGACCGAGGGCGCACTTGCGCCAATCTCCCGCGCATCCGGCCTGGTAAGCTGCCCCGCGTTGAGTCAAATTAAGCCGCACACTCACTCCTGGTAGTGTCCTTCCGTCAATTTCGCTTTAAGTTTCTCCCTTGCGAGCGTACTATCCCCAGAGCCCGAAAACTAGATTTCTCCCTAGCGAGCAATTGCGCCCGGCACTGTCGGCATCGTTTACTGCTAGAACTACAGCGGTGTCTAATCCTTTCGATACTCTAGCCTTCGTCCTTGATCCACAGACACGTCTAAGAGCATCGCTTTCGCCTCCGTTGGTCCAGGTGGGGTCTTGAGATTTCATTCTTTGCCCACCTATACCGTGCTCCCTATCCGTTC…
	Enterocytozoon bieneusi	Enterocytozoon bieneusi	99%	0	0.9698	MW011750.1	AACTCCAAGAGTGTCTATGGTGGATGCTGCAGTTAAAGGGTCCGTAGTCGTGAATGCAATTAAATGTCGTTGTTCAATAGCGATGAGTTTGCTAATGTTTGCGGAACGGATAGGGAGTGTAGTATAGACTGGCGAAGAATGAAATCTCAAGACCCAGTTTGGACTAACGGAGGCGAAGGCGACACTCTTAGACGTATCTTAGGATCAAGGACGAAGGCAGAGGTATCGAAGGTGATTAGACACCGCTGTAGTTCCTGCAGTAAACTATGCCGACAGCCTGTGTGTAAGGGAATACGGGAAATGGGCGGGAGAAATCTTAGTGTTCGGGCTCTGGGGATAGTACGCTCGCAAGGGTGAAACTTAAAGCGAAATTGACGGAAGGACACCAGGAGTGGATTG…
	Enterocytozoon hepatopenaei	Enterocytozoon sp	84%	0	0.9703	OK413268.1	CTGCACAAGAACGGCCATGCACCACTTTCCACGGAATCGAGAAAGATCCTTCAGTCCGTCCAATCCTCACTATGTCCGGACCTGGTAAGTTTTCCCGTGTTGAGTTAAATTAAGCAGCACAATCCACTCCTGGTAGTGTCCTTCCGTCAATTTCGCTTTAAGTTTCTCCCTTGCGAGCGTACTATCCCCAGAGCCCGAAAACTAAGATTTCTCCCTAGCCAGGCAATTGCGCCCGGCACTGTGGCATCGTTTACTGCTAGAACTACAGCGGTGTCTAATCACTTTCGATACTCTAGCCTTCGTCCTTGATCCACAGACACGTCAGAGCATCGCTTTCGCCTCCGTTGGTCCAGGTGGGGTCTTGAGATTTCATTCTTTGCCCACCTATACCATGCTCCC…
	Enterocytozoon bieneusi	Enterocytozoon bieneusi	99%	0	0.9718	MT474002.1	AACTCCAAGAGTGTCTATGGTGGATGCTGCAGTTAAGGGGTCCGTAGTCGTGAATGCAATTAAATGTCGTTGTTCAATAGCGATGAAAAGGTTTGCTAATGTTTGCGGAACGGATAGGGAGTGTAGTATAGACTGGCGAAGAATGAAATCTCAAGACCCAGTTTGGACTAACGGAGGCGAAGGCGACACTCTTAGACGTATCTTAGGATCAAGGACGAAGGCAGGAGTATCGAAAGTGATTAGACACCGCTGTAGTTCCCGCAGTAAACTATGCCGACAGCCTGTGTGTGAGAATACGTGGGCGGGAGAAATCTTGGTGTTCGGGCTCTGGGGATAGTACGCTCGCAAAGGGGTGAAACTTAAAGCGAAATTGACGGAAGGACACTACCAGAGGTGGAT…
	Enterocytozoon bieneusi	Enterocytozoon bieneusi	100%	0	0.976	KF271512.1	ACTCTGCCATTTTCTCACGTATTCGATCAACGAATGACTTGACCCTGGTAAGTTTTCCCGCGTTGAGTTAAATTAAGCAGCACAATCCACTCCTGGTAGTGTCCTTCCGTCAATTTCGCTTTAAAGTTTCACCCTTGCGAGCGTACTATCCCCAGAGCCCGAACACTAAGATTTCTCCCGCCCACGTATTCTCACACACAGGCTGTCGGCATAGTTTACTGCAGGAACTACAGCGGTGTCTAATCACTTTCGATACTCCTGCCTTCGTCCTTGATCCTAAGATACGTCTAAAAGAGTGTCGCCTTCGCCTCGTTAGTCCAAACTGGGTCTTGGGAATTTCATTCTTCGCCAGTCTATACTACACTCCCTATCCGTTCCGCAAACATTAGCAAACTCATC…
	Enterocytozoon bieneusi	Enterocytozoon bieneusi	100%	0	0.976	KF271512.1	ACTCTGCCATTTTCTCACGTATTCGATCAACGAATGACTTGACCCTGGTAAGTTTTCCCGCGTTGAGTTAAATTAAGCAGCACAATCCACTCCTGGTAGTGTCCTTCCGTCAATTTCGCTTTAAAGTTTCACCCTTGCGAGCGTACTATCCCCAGAGCCCGAACACTAAGATTTCTCCCGCCCACGTATTCTCACACACAGGCTGTCGGCATAGTTTACTGCAGGAACTACAGCGGTGTCTAATCACTTTCGATACTCCTGCCTTCGTCCTTGATCCTAAGATACGTCTAAAAGAGTGTCGCCTTCGCCTCGTTAGTCCAAACTGGGTCTTGGGAATTTCATTCTTCGCCAGTCTATACTACACTCCCTATCCGTTCCGCAAACATTAGCAAACTCATC…
	Enterocytozoon hepatopenaei	Enterocytozoon sp	99%	0	0.9778	OK413268.1	ACTAAGAACAGCCATGCACCACTCTTGTCTACCTCACGTATTCGATCTACGATAGACTTGACCCTGGTAAGTTTTCCCGCGTTGAGTTAAATTAAGCAGCACAATCCACTCCTGGTAGTGTCCTTCCGTCAATTTCGCTTTAAGTTTCTCCCTTGCGAGCGTACTATCCCCAGAGCCCGAAAACTAAGATTTCTCCCTAGCCAGGCAATTGCGCCCGGCACTGTCGGCATCGTTTACTGCTAGAACTACAGCGGTGTCTAATCACTTTCGATACTCTAGCCTTCGTCCTTGATCCACAGACACGTCTAAGAGCATCGCTTTCGCCTCCGTTGGTCCAGGTGGGGTCTTGAGATTTCATTCCTTTTTGCCCACCTATACCATGCCCCCTATCCGTTCCGC…
	Enterocytozoon hepatopenaei	Enterocytozoon sp	99%	0	0.9821	OK413268.1	ACTTTCACCCCCTTGTCTACCTCACGTATTCGATCTACGATAGACTTGACCCTGGTAAGTTTTCCCGCGTTGAGTTAAATTAAGCAGCACAATCCACTCCTGGTAGTGTCCTTCCGTCAATTTCGCTTTAAGTTTCTCCCTTGCGAGCGTACTATCCCCAGAGCCCGAAAACTAAGATTCTCCCTAGCCAGGCAATTGCGCCCGGCACTGTCGGCATCGTTTACTGCTAGAACTACAGCGGTGTCTAATCACTTTCGATTACTCTAGCCTTCGTCCTTGATCCACAGACACGTCTAAGAGCATCGCTTTCGCCTCCGTTGGTCCAGGTGGGGTCTTGAGATTTCATTCTTTGCCCACCTATACCATGCTCCCTATCCCGTTCCGCTACTAATTAACAAA…
	Enterocytozoon hepatopenaei	Enterocytozoon sp	90%	0	0.9913	OK413268.1	CAGCAGCCGCGGTAATTCCAACTCCAAAGGTGTCTATGGTGGATGCTGCAGTTAAAGGGTCCGTAGTCGTAGATGCAATTAAAAGGTGGCGATTAAAACCACCTAGTTTGTTAATTAGTAGCGGAACGGATAGGGAGCATGGTATAGGTGGGCAAAGAATGAAATCTCAAGGCCCCACCTGGACCAACGGAGGCGAAAGCGATGCTCTTAGACGTGTCTGTGGATCAAGGACGAAGGCTAGAGTATCGAAAGTGATTAGACACCGCTGTAGTTCTAGCAGTAAACGATGCCGACAGTGCCGGGCGCAATTGCCTGGCTAGGGAGAAATCTTAGTTTTCGGGCTCTGGGGATAGTACGCTCGCAAGGGAGAAACTTAAAGCGAAATTGACGGAAGGACAC…
	Enterocytozoon bieneusi	Enterocytozoon bieneusi	87%	0	0.9932	KF271512.1	CAGCAGCCACCCCAGTAATTCCAACTCCAAGAGTGTCTATGGTGGATGCTGCAGTTAAAGGGTCCGTAGTCGTGAATGCAATTAAATGTCGTTGTTCAATAGCGATGAGTTTGCTAATGTTTGCGGAACGGATAGGGAGTGTAGTATAGACTGGCGAAGAATGAAATCTCAAGACCCAGTTTGAACTAACGGAGGCGAAGGCGACACTCTTAGACGTATCTTAGGATCAAGGACGAAGGCAGGAGTATCGAAAGTGATTAGACACCGCTGTAGTTCCTGCAGTAAACTATGCCGACAGCCTGTGTGTGAGAATACGTGGGCGGGAGAAATCTTAGTGTTCGGAGCTCTGGGGATAGTACGCTCGCAAGGGTGAAACTTAAAGCGAAATTGACGGAAGGA…
	Rhizopus delemar	Rhizopus arrhizus	100%	0	0.9503	ON950414.1	CAGCAGCCGCGGTAATTCCAGCTCCAATAGCGTATATTAGGATTGTTGTGGTTAAAAAGCTCGTAGTTGAACCTTGGGCCTGGTCTTCATTGACCAAGCTCATTGCTGCCGGAGACTCCATGTCCATTGACTCCTAGTCCTCGTGGCTAGGGTTTTCTGGACAATTACCATGAGCAAATCAGAGTGTTTAAAGCAGGCTTTTAAGCTTGAATGTGTTAGCATGGAATAATGAAATATGACTTTAGTCCTATTTTCGTTGGTTTAGGTACTTCAGTAATGATGAATAGAAACGGTTAGGGGCATTTGTATTTGGTCGCTAGAGGTGAAATTCTTGGATTGACCGAAGACAAACTGCGAAAGCATTTGACCCGGGGCGTTTTCGTGGGTAAGGTCTAAAGT…
	Rhizopus delemar	Rhizopus arrhizus	100%	0	0.9589	ON950414.1	CAGCAGCCGCAGTAATTCCAGCTCCAATAGCGTATATTAAAGTTGTTGCAGTTAAAACGTCCGTAGTCCAAACTTTAGTCTTACCGGCGTAGTGGCCTGGTCTTTATTGACCAAGCTCATTGCTGCCGGAGACTCCATGTCCATTGACTCCTAGTCCTCGTGGCTAGGGTTTTCTGGACAATTACCATGAGCAAATCAGAGTGTTTAAAGCAGGCTTTTAAGCTTGAATGTGTTAGCATGGAATAATGAAATATGACTTTTAGTCCTATTTTCGTTAGTTTGAGTACTTCAGTAATGATGAATAGAAACGGTTAGGGGCATTTGTATTTGGTCGCTAGAGGTGAAATTCTTGGATTGACCGAAGACAAACTACTGCAACGGTGACCGGGACGTTTTCAT…
	Rhizopus delemar	Rhizopus arrhizus	100%	0	0.9606	ON950414.1	ACCACCCATAGAATCTAGAAAGAGCTTTCAATCTCTGTCAATCCTTACTAATGGTTGGTGGGTTTCCCGTGTTGGAGTCAAATTAAGCCGCAGGCTCCTCCTGGTGGTGCCCTTCCGTCAATTCCACTTTAAGTTTCAGCCTTGCGTCCCTTACTCCCCCAGAACCCAAAAACTTTACTTTCGCTAAGATGCTGAGCGAGTCATAATAAACACGCCCAATCTCTAGTCGGCATAGTTTGTGGTTAAGACTACGACGGTATCTAATCGTCTTCGATCCCTTAACTTTAGACCTTGATCAATGAAAACGTCCCGGGTCAAATGCTTTCGCAGTAGTTTGTCTTCAGTCAATCCAAAATTTCACCTCTAGCGACCAAATACAAATGCCCTAACCGTTTCTAT…
	Rhizopus delemar	Rhizopus arrhizus	100%	0	0.9661	ON950414.1	ACCACCCATAGAATCTAGAAAGAGCTTTCAATCTGTCAATCCTTACTATGTCTGGACCTGGTGAGTTTCCCAGTGTTGAGTCACAGAATTAAGCCGCAGGCTCCCTCCTGATGGTGCCCTTCCGTCAATTCCTTTAAGTTTCAGCCTTGCGTCCCATACTCCCCCAGAACCGAAAACTTTACTTTCGCTAAGATGCTGAGCGAGTCATAATAAGAAAACACGCCCAATCTCTAGTCGGCATAGTTTGTGGTTAAGACTACGACGGTATCTAATCGTCTTCGATCCCTTAACTTTAGACCTTGATCAATGAAAACGTCCAGGTCAAATACTTTCGCAGTAGTTTGTCTCCGGTCAATCCAAGAATTTCACCTCTAGCGACCAAATACAAATGCCCCTAAC…
	Rhizopus delemar	Rhizopus arrhizus	100%	0	0.9703	ON950414.1	ACCACCCATAGAATCTAGAAAAGAGCTTTCAATCTGTCAATCCTTACTATGTCTGGACCTGGTGGTTCCCGTGTTGAGTCAAATTAAGCCGCAGGCTCCACTCCTGGTGGTGCCCTTCCGTCAATTCCTTTAAGTTTCAGCCTTACGTCCCATACTCCCCCAGAACCCAAAAACTTTACTTTCGCTAAGATGCTGAGCGAGTCATAATAAACGCCCGTCTCTAGTCGGCATAGTTTGTGGTTAAGACTACGACGGTATCTAATCGTCTTCGATCCCTTAACTTTAGACCTTGATCAATGAAAACGTCCCGGGTCAAATGCTTTTTAAAGTAGTTTGTCTTCGGTCAATCCAAGAATTTCACCTCTAGCGACCAAATACAAATGCCCCTAACCGTTTCTA…
	Rhizopus delemar	Rhizopus oryzae	100%	0	0.9703	KF698703.1	CAGCAGCCGCGGTAATTCCAGCTCCAATAGCATGTTAAAGTTGTTGCAGTTAAAGCGTCCGTAGTCAAACTTTAGTCTTACCGGCGTAGTGGCCTGGTCTTCATTGACCAAGCTCATTGCCGGAGACTCCGATCCATTGACTCCTAGTCCTCGTGGCTAGGGTTTTCTGGACAATTACCATGAGCAAATCAGAGTGTTTAAAGCAGGCTTTTTAAGCTTGAATGTGTTAGCATGGAATAATGAAATATGACTTTAGTCCTATTTTCGTTGGTTTAGGTACTTCAGTAATGATGAATAGAAACGGTTAGGGGCATTTGTATTTGGTCGCTAGAGGTGAAATTCTTGGATTGACCGAAGACAAACTACTGCGAAAGCATTTGACCCGGGACGTTTTCATTG…
	Rhizopus delemar	Rhizopus arrhizus	100%	0	0.9716	ON950414.1	CAGCGGCCGCAGTAATTCCAGCTCCAATAGCGTATATTAAAGTTGTTGCAGTTAAAACGTCCGTAGTCAAACTTTAGTCTTACCGGCGTAGTGGCCTGGTCTTCATTGACCAAGCTCATTGCTGCCGGAGACTCCATGTCCATTGACTCCTAGTCCTCGTGGCTAGGGTTTTCTGGACAATTACCATGAGCAAATCAGAGTGTTTAAAGCAGGCTTTTAAGCTTGAATGTGTTAGCATGGAATAATGAAATATGACTTTAGTCCTATTTTCGTTGGTTTAGGTACTTCAGTAATGATGAATAGAAGCGGTTAGGGGCATTTGTGGTCGCTAGAGGTGAAATTCTTGGATTGACCGAAGACAAACTACTGCGAAAGCATTTTGACCCGGGACGTTTTCAT…
	Rhizopus delemar	Rhizopus arrhizus	100%	0	0.9732	ON950414.1	CAGCAGCCGCGGTAATTCCAGCTCCAATAGCGTATATTAAAGTTGTTGCAGTTAAAACGTCCGTAGTCAAACTTTAGTCTTACCGGCGTAGTGGCCTGGTCTTCATTGACCAAGCTCATTGCTGCCGGAGACTCCATGTCCATTGACTCCTAGTCCTCGTGGCTAGGGTTTTCTGGACAATTACCATGAGCAAATCAGAGTGTTTAAAGCAGGCTTTTAAGCTTGAATGTGTTAGCATGGAATAATGAAATATGACTTTAGTCCTATTTTCGTTGGTTTAGGTACTTCAGTAATGATGAATAGAAACGGTTAAGGCATTTGTATTTGGTCGCTAGAGGTGAAATTCTTGGATTGACCGGCAAACTACTGCGAAAGCATTTGACCCGGGACGTTTTCATT…
	Rhizopus delemar	Rhizopus arrhizus	100%	0	0.9802	ON950414.1	ACCACCCATAGAATCGAAAGAGCTTTCAATCTGTCAATCCTTACTATGTCTGGACCTGGTGAGTTTCCCCGTGTTGAGTCAAATTAAGCCGCAGGCTCCACTCCTGGTGGTGCCCTTCCGTCAATTCCTTTAAGTTTCAGCCTTGCGTCCCATACTCCCCAGAACCCGAAAACTTTACTTTCGCTAAGATGCTGAGCGAGTCATAATAAACACGCCCAATCTCTAGTCGGCATAGTTTGTAGTTGAACCACGACGGTATCTAATCGTCTTCGATCCCTTAACTTTAGACCTTGATCAATGAAAACGTCCCGGGTCAAATGCTTTCGCAGTAGTTTGTCTTCGGTCAATCCAAGAATTTCACCTCTAGCGACCAAATACAAATGCCCCTAACCGTTTCTA…
	Rhizopus delemar	Rhizopus arrhizus	100%	0	0.9816	ON950414.1	ACCACCCATAGAATCTAGAAAGAGCTTTCAATCTGTCAATCCTTACTATGTCTGGACCTGGTGAGTTTCCCCGTGTTGAGTCAAATTAAGCCGCAGGCTCCCACTCCTAGTGGTGCCCTTCCGTCAATTCCTTTAAGTTTCAGCCTTGCGTCCCATACTCCCCCCAGAACCCGAAACTTTACTTTCGCTAAGATGCTGAGCGAGTCATAATAAACACGCCCAATCTCTAGTCGGCATAGTTTGTGGTTAAGACTACGACGGTATCTAATCGTCTTCGATCCCTTAACTTTGAACCTTGATCAATGAAAACGTCCGGGTCAAATGCTTTCGCAGTAGTTTGTCTTCGGTCAATCCAAGAATTTCACCTCTAGCGACCAAATACAAATGCCTAACCGTTTC…
	Trachipleistophora hominis	Trachipleistophora hominis	99%	0	0.9644	AJ002605.1	ACTAAGAACAGCCATGCACCACTCTCCGGCCTATCGTGTACAACACTCATGCGACCGTCGGGCCTGGTAAGCGCTGTCCCGCGTTGAGTCAAATTAAGCCGCACCTCCACTTCCTTGTGGTGTTCTTCCGTCAATTTCCTTTAAATTTCTCGCTTGCGCGTGTACTCTCCCCAGGGCCTACTCAATTCTCCTCCGCTGTGGCGGCTCCGCCGAAGGCATCGGCATCGTTTACTGCTAGAACTACAACGGTCTCTAATGTCTTCGATCCTCTAAGCCTACGTCCTTTATCATCGGATTCGCCCTGGCCAGCGCTTTCGCCTCTGCTGCTCCTAAGCGAGTCATCAAATTTCACCTCTCGTCGCTTAATAACCTGGCCCCCGGCCGCTCCTCATCCTCTGC…
	Trachipleistophora hominis	Trachipleistophora hominis	99%	0	0.9645	AJ002605.1	AGCTCCTGGAGTGTATGATGATTGCTGCGGTTAAAGAGTTCGTAGTCGGGCTGCGTGACTGAGGTTTAAGGCCCGCTATCGAGGCGGGCAGTGCGCCAGAAAAGCAGAGGATGAGGAGCGGCCGGGGGCCAGGTTATTAAGCGGCGAAGGAGGCTGAAATTTGATGACTCGCTTAGGAGCAGCAGAGGCGAAAGCGCTGGCCAGGGGCGAAAATCCGATGATAAAGGACGTAGGCTAGAGGATCGAAGACGATTAGAGACCGTTGTAGTTCTAGCAGTAAACGATGCCGATGCCGTGGGGCGGTGAGCCGTCACGCGGAGGAGAAATTGAGTAGGGCCCTGGAGAGTACACGCGCAAGCGAGAAATTTAAAGGAAATTGACGGAAGAACACCACAAAGG…
	Trachipleistophora hominis	Trachipleistophora hominis	97%	0	0.9663	AJ002605.1	CAGCAGCCACTTAGTAATTCAACTCCTGGAGTGTCTATGATGATTGCTGCAGTTAAAGAGTTCGTAGTCGGGCTGCGTGACTGGGGTTTAAGGCCCGCTATCGAGGCGGGCAGTGCGCCAGAAAAGCAGAGGATGAGGAGCGGCCGGGGGCCAGGTTATTAAGCGACGAGAGGTGAAATTTGATGACTCGCTTAGGAGCAGCAGAGGCGAAAGCGCTGGCCAGGGGGCGAATCCGATGATAAGGGACGTAGGCTTAGAGGATCGAAGACGATTAGAGACCGTTGTAGTTCTAGCAGTAAACGATGCCGATGCCGTGGGGCGGTGAGCCGCCACGCGGAGGAGAAATTGATGGGGCCCTGGGGAGAGTACACGCGCAAGAGAAGCGAGAAATTTAAAGGA…
	Trachipleistophora hominis	Trachipleistophora hominis	100%	0	0.9667	AJ002605.1	ACTCTCCGGCCTATCGTGTGCAACACTCATGCGACCATCGGGCCTGGTAAGCTGTCCCGCGTTGAGTCAAATTAAGCCGCACACTCCACTTCCTTGTGGTGTTCTTCCGTCAATTTCCTTTAAATTTCTCGCTTGCGCGTGTACTCTCCCCAGGGCCCTACTCAATTTCTCCTCCGCGTGGCGGCTCACCGCCCCACGGCATCGGCATCGTTTACTGCTAGAACTACAACGGTCTCTAATCGTCTTCGATCCTCTACTTCTAAATCCTTCCTCTTGTCGGATTCGCCCCTGGCCATGCTTTCGCCTCTGCTGCTCCTAAGCGAGTCATCAAATTTCACCTCTCGTCGCTTAATAACCTGGCCCCCGGCCGCTCCTCATCCTCTGCTTTTCTGGCGCACT…
	Trachipleistophora hominis	Trachipleistophora hominis	100%	0	0.9684	AJ002605.1	ACTCTCCGGCCTATCGTGTACAACACTCATGCGACCGTCGGGCCTGGTAAGCTGTCCCGCGTTGAGTCAAATTAAGCCGCACACTCCACTCCTTGTAATTGTTCTTCCGTCAATTTCCTTTAAATTTCTCGCTTGCGCGTGTACTCTCCCCAGGGCCCTACTCAATTTCTCCTCCGCGTGACGGCTCACCGCCCCACGGCATCGGCATCGTTTACTGCTAGAACTACAACGGTCTCTAATCGTCTTCGATCCTCTAGCCTACGTCCTTTATCATCGGATTCGCCCCTGGCCAGCGCTTTCGCCTCTGCCCATCTCAGGTGTAAAATTTCACCTCTCGTCGCTTAATAACCTGGCCCCCGGCCGCTCCTCATCCTCTGCTTTTCTGGCGCACTGCCCGCC…
	Trachipleistophora hominis	Trachipleistophora hominis	100%	0	0.9686	AJ002605.1	CAGCAGCCGCGGTAATTCCAGCTCCTGGAGTGTCTATGATGATTGCTGCAGTTAAAGAGTTCGTAGTCGGGCTGCGTGACTGGGGTTTAAGGCCCGCTATCGAGGCGGGCAGTGCGCCAGAAAAGCAGAGGATGAGGAGCGGCCGGGGAACAGGTTATTAAGCGACGAGAGGTGAAATTTGATGACTCGCTTAGGAGCAGCAGAGGCGAAAGCGCTGGCCAGGGGCGAATCCGATGATAAAGGACGTAGGCTAGAGGATCGAAGACGATTAAAGACCGTTGTAGTTCTAGCAGTAAACGATGCCGATGCCGTGGGGCGGTGAGCCGTCACGCGGAGGAGAAATTGAGTAGGGCCCTGGGAGAGTACACGCGCAAGCGAGAAATTTAAAGGAAATTGACG…
	Trachipleistophora hominis	Trachipleistophora hominis	100%	0	0.9765	AJ002605.1	CAGCAGCCGCGGTAATTCCAGCTCCTGGAGTGTCTATGATGATTGCTGCAGTTAAAGAGTTCGTAGTCGGGCTGCGTGACTGGGATTTTAAGGCCCGCTATCGAGGCGGGCAGTGCGCCAGAAAAAGCAGAGGATGAGGGGCGGCCGGGGGCCAGGTTATTAAGCGACGAGAGGTGAAATTTGATGACTCACTTAGGAGCAGCAGAGGCGAAAGCATGGCCAGGGGCGAATCCGATGATAAAGGACGTAGGCTAGAGGATCGAAGACGATTAGAGACCGTTGTAGTTCTAGCAGTAAACGATGCCGATGCCGTGGGGCGGTGAGAGCCGTCACGCGGAGGAGAAATTGAGTAGGGCCCTGGGGAGAGTACACGCGCAAGCGAGAAATTTAAAGGAAATT…
	Trachipleistophora hominis	Trachipleistophora hominis	100%	0	0.9784	AJ002605.1	ACTCTCCGGCCTATCGTGTACAACACTCATGCGACCGTCGGGCCTGGTAAGCTGTCCCGCGTTGAGTCAAATTAAGCCGCACACCTCACTCCTTGTGGTGTTCTTCCGTCAATTTCCTTTAAATTTCTCGCTTGCGCGTGTACTCTCCCCAGGGCCCTACTCAATTTCTCCTCCGCGTGACGGCTCACCGCCCCACGGCATCGGCATCGTTTACTGCTAGAACTACAACGGTCTCTAATCGTCTTCGATCCTCTAGCCTACGTCCTTTATCATCGGATTCGCCCCTGGCCAGCGCTTTCGCCTCTGCTGCTCCTAGCGGAGTCATCAAATTTCACCTCTCGTCGCTTAATAACCTGGCCCCGGCCGCTCCTCATCCTCTGCTTTTCTGGCGCACTGCCC…
	Trachipleistophora hominis	Trachipleistophora hominis	100%	0	0.9784	AJ002605.1	ACTCTCCGGCCTATCGTGTACAACACTCATGCGACCGTCGGGCCTGGTAAGCTGTCCCGCGTTGAGTCAAATTAAGCCGCACACCTCACTCCTTGTGGTGTTCTTCCGTCAATTTCCTTTAAATTTCTCGCTTGCGCGTGTACTCTCCCCAGGGCCCTACTCAATTTCTCCTCCGCGTGACGGCTCACCGCCCCACGGCATCGGCATCGTTTACTGCTAGAACTACAACGGTCTCTAATCGTCTTCGATCCTCTAGCCTACGTCCTTTATCATCGGATTCGCCCCTGGCCAGCGCTTTCGCCTCTGCTGCTCCTAGCGGAGTCATCAAATTTCACCTCTCGTCGCTTAATAACCTGGCCCCGGCCGCTCCTCATCCTCTGCTTTTCTGGCGCACTGCCC…
	Trachipleistophora hominis	Trachipleistophora hominis	98%	0	0.98	AJ002605.1	AGCTCCTGGAGTGTCTATGATGATTGCTGCAGTTAAAGAGTTCGTAGTCGGGCTGCGTGACTGGGGTTTAAGGCCCGCTATCGAGGCGGGCAGTGCGCCAGAAAAGCAGAGGATGAGGAGCGGCCGGGGCCAGGTTATTAAGCGACGAGAGGTGAAATTTGATGACTCGCTTAGGAGCAGCAGGGCGAAAGCGCTGGCCAGGGGCGAATCCGATGATAAAGGACGTAGGCTAGAGGATCGAAGACGATTAGAGACCGTTGTAGTTCTAGCAGTAAACGATGCCGATGCCGTGGGGCGGTGAGCCGTCACGCGGAGGAGGGTGAGTAGGGCCCTGGGGAGAGTACACGCGCAAGCGGGGAATTTAAAGGAAATTGACGGAAGAACACCACAAGGAGTGGA…
	Trachipleistophora hominis	Trachipleistophora hominis	98%	0	0.98	AJ002605.1	AGCTCCTGGAGTGTCTATGATGATTGCTGCAGTTAAAGAGTTCGTAGTCGGGCTGCGTGACTGGGGTTTAAGGCCCGCTATCGAGGCGGGCAGTGCGCCAGAAAAGCAGAGGATGAGGAGCGGCCGGGGCCAGGTTATTAAGCGACGAGAGGTGAAATTTGATGACTCGCTTAGGAGCAGCAGGGCGAAAGCGCTGGCCAGGGGCGAATCCGATGATAAAGGACGTAGGCTAGAGGATCGAAGACGATTAGAGACCGTTGTAGTTCTAGCAGTAAACGATGCCGATGCCGTGGGGCGGTGAGCCGTCACGCGGAGGAGGGTGAGTAGGGCCCTGGGGAGAGTACACGCGCAAGCGGGGAATTTAAAGGAAATTGACGGAAGAACACCACAAGGAGTGGA…
	Trachipleistophora hominis	Trachipleistophora hominis	98%	0	0.988	AJ002605.1	ACTAAGAGCGGCCATGCACCACTCTCCGGCCTATCGTGTACAACACTCATGCGACCGTCCGGGCCTGGTAAGCTGTCCCGCGTTGAGTCAAATTAAGCCGCACACTCCACTCCTTGTGGTGTTCTTCCGTCAATTTCCTTTAAATTTCTCGCTTGCGCGTGTACTCTCCCAGGGCCCTACTCAATTTCTCACTCCGCGTGACGGCTCACCGCCCCACGGCATCGGCATCGTTTACTGCTAGAACTGCAACGGTCTCTAATCGTCTTCGATCACTCTAGCCTACGTCCTTTATCATCGGATTCGCCCCTGGCCAGCGCTTTCGCCTCTGCTGCTCCTAAGCGAGTCATCAAATTTCACCTCTCGTCGCTTAATAACCTGGCCCCCGGCCGCTCCTCATCC…
	Trachipleistophora hominis	Trachipleistophora hominis	98%	0	0.988	AJ002605.1	ACTAAGAGCGGCCATGCACCACTCTCCGGCCTATCGTGTACAACACTCATGCGACCGTCCGGGCCTGGTAAGCTGTCCCGCGTTGAGTCAAATTAAGCCGCACACTCCACTCCTTGTGGTGTTCTTCCGTCAATTTCCTTTAAATTTCTCGCTTGCGCGTGTACTCTCCCAGGGCCCTACTCAATTTCTCACTCCGCGTGACGGCTCACCGCCCCACGGCATCGGCATCGTTTACTGCTAGAACTGCAACGGTCTCTAATCGTCTTCGATCACTCTAGCCTACGTCCTTTATCATCGGATTCGCCCCTGGCCAGCGCTTTCGCCTCTGCTGCTCCTAAGCGAGTCATCAAATTTCACCTCTCGTCGCTTAATAACCTGGCCCCCGGCCGCTCCTCATCC…
	Clavispora lusitaniae	Clavispora lusitaniae	100%	0	0.9608	XR_010715655.1	CAGCAGCCGCGGTAATTCAGCTCCAAGAGCGTATATTAAAGTTGTTGCAGTTAAAAAAGCTCGTAGTTGAACCTTGGAGGCGCCGTGCCGGTCGCTTAGGCGAGCACTGGAGGCGGCGCCTCTTTCCTCCTCCTCTTAGCAATAAGAGGAGGACTGTTTTTTGAGGTAGTAAGGAGTGTTCAAAGCAGGCGCACGCTTGAATCTGTTAGCATGGAATAATAGAATAGGACGCATGGTTCTATTTTGTTGGTTTCTAGGACCATCGTAATGATTAATAGGGACGGTCAGGGGGCATCAGTATTCAGTTGTCAGAGGTGAAATTCTTGGATTTACTGAAGACTAACTACTGCGAAAGCATTTGCCAAGGACGTTTTCATTAATCAAGAACGAAAGTTGGGG…
	Clavispora lusitaniae	Clavispora lusitaniae	100%	0	0.9693	XR_010715655.1	CAGCAGCCGCGGTAATTCCAACTCCAAGAGCGTATATTAAAGTTGTTGCAGTAAAAAAGCTCGTAGTTGAGCCTTGGAGGCGCCGTGCCGGTCTGCCAGGCGAGCACTGGAGGCGGCGCCTCTTTCCTCCTCCTCTTAGCAATAAGAGGAGGACTGTTACTGAGTAAATGAGAGTGTTCAAAGCAGGCGCACGCTTGAATCTGTTAGCATGGAATAATAGAATAGGACGCATGGTTCTATTTTGTTGGTTTCTAGGACCATCGTAATGATTAATAGGGACGGTCGGGGGCATCAGTATTCAGTTGTCAGAGGTGAAATTCTTGGATTTACTGAAGACTAACTACTGCGAAAGCATTGCCAAGGACGTTTTCATTAATCCAAGAACGAAAGTTAGGATCG…
	Clavispora lusitaniae	Clavispora lusitaniae	100%	0	0.9693	XR_010715655.1	CAGCAGCCGCGGTAATTCCAGCTCAATAGCGTATATTAAAGTTGTTGCAGTTAAAAGCTCGTAGTTGAACCTTGGAGGCGCCGTGCCGGTCCGCTTAGGCGAGCACTGGAGGCGGCGCCTCTCCTCCTCCTCTTAGCAATAAGAGGAGGACTGTTACTTTGAGTAAATGAGAGTGTTCAAAGCAGGCGCACGCTTGAATCTGTTAGCATGGAATAATAGAATAGGACGCATGGTTCTATTTTGTTGGTTTCTAGGACCATCGTAATGATTAATAGGGTAGGTCAGGGGCATCAGTATTCAGTTGTCAGAGGTGAAATTCTTGGATTTACTGAAGACTAACTACTGCGAAAGCATTTGCCAAGGACGTTTCATTAATCAAGAACGAAAAGTTAGGGGATC…
	Clavispora lusitaniae	Clavispora lusitaniae	98%	0	0.9697	XR_010715655.1	CAGCGGCCACGGTGAGCGTATATTAAAGTTGTTGCAGTTAAAAAGCTCGTAGTTGTTCCTTGGAGCGCCGTGCCGGTCCGCTGAGCGAGCACTGGAGGCGGCGCCTCTTTCCTCCTCCTCTTAGCAATAAGAGGAGGACTGTTACTTTGAGTAAATGAGAGTGTTCAAAGCAGGCGCACGCTTGAATCTGTTAGCATGGAATAATAGAATAGGACGCATGGTTCTATTTTGTTGAGTTTCTAGGACCATCGTAATGATTAATAGGGACGGTCGGGGGCATCAGTATTCGAGTTGCCAGAGGTGAAATTCTTGGATTTACTGAGACTAACTACTGCGAAAGCATTGCCAAGGACGTTTTCATTAATCAAGAACGAAAGTTAGGGGATCGAAGATGATCAG…
	Clavispora lusitaniae	Clavispora lusitaniae	100%	0	0.9707	XR_010715655.1	CAGCAGCCGCGGTAATTCCAGCTCCAAGAGCGTATATTAAAGTTGTTGCAGTTAAAAAGCTCGTAGTTGAACCTTGGAGGCGCCGTGCCGGTCCGCTTAGGCGAGCACTGGAGGCGGCGCCCTCTCCTCCTCCTCTTAGCAATAAGAGGAGGACTGTTACTTTGAGTAAATGAGAGTGTTCAAAGCAGGCGCACGCTTGAATCTGTTAGCATGGAATAATAGAATAGGACGCATGGTTCTATTTTGTTGGTTTCTAGGACCATCGTAATGATTAATAGGGACGGTCGGGGGCATCAGTATTCAGTTGTCAGAGGTGAAATTCTTGGATTTACTGAAGACTAGCTACTGCGAAAGCATTTGCCAAGGACGTTTTCATTAATCAAGAACGAAAGTTAGGGG…
	Clavispora lusitaniae	Clavispora lusitaniae	100%	0	0.9723	XR_010715655.1	ACTAAGAACGGCCAAAACACCACCCACAAAATCAGGGAAAAGAGCTCTCAATCTGTCAATCCTTATTGTGTCTGGACCTGGTGAGTTTCCCCGTGTTGAGTCAAATTAAGCCGCAGGCTCCACTCCTGGTGGTGCCCTTCCATAATTCCTTTAAGTTTCAGCCTTGCGACCATACTCCCCCCAGAACCCAAAGACTTTGATTTCTCGTAAGGTGCCGAGCGCGTCACTAAATGAACGCCGCCCGATCCCTAGTCGGCATAGTTTATGGTTAAGACTACGACGGTATCTGATCATCTTCGATCCCTAACTTTCGTTCTTGATTAATGAAAACGTCCTTGGCAAATGCTTTCGCAGTGTGGTTAGTCGCTAGTAAATCAAAGAATTTCACCTCTGACAACT…
	Clavispora lusitaniae	Clavispora lusitaniae	99%	0	0.9751	XR_010715655.1	ACTGCCCACAAAATCAAGAAAGAGCTCTCAATCTGTCAATCCTTATTGTGTCTGGACCTGGCGAGTTTCCCCGTGTTGGGTCAAATTAAGCCGCAGGCTCACTCTGGTGGTGCCCTTCCCGTCAATTCCTTTAAGTTTCAGCCTTGCGACCATACTCCCCAGAACCCAAAGACTTTGATTTCTCGTAAGGTGCCGAGCGCGTCACTAAATAGACGCCGCCCAGTCCCCTAGTCGGCATAGTTTATGGTTAAGACTACGACGGTATCTGATCATCTTCGATCCCCAACTTTCGTTCTTGATTAATGAAAACGTCCTTGGCAAATGCTTTCGCAGTAGTTAGTCTTCAGTAAATCCAAGAATTTCACCTCTGACAACTGAATACTGATGCCCCCGACCGTC…
	Clavispora lusitaniae	Clavispora lusitaniae	100%	0	0.9779	XR_010715655.1	ACAGAACGGCCATGCACCACCACCACAAAATCAAGAAAGAGCTCTCAATCTGTCAATCCTTATTGTGTCTGGACCTGGTGAGTTTCCCCGTGTTGAGTCAAATTAAGCCGCAGGCTCCCTCCTAGTGGTGCCCTTCCGTCAATTCCTTTAAGTTTCAGCCTTGCGACCATACTCCCCCAGAACCCAAAGACTTTGATTTCTCGTGAGTGCCGAGCGCGTCACTAAATGAACGCCGCCCGATCCCTAGTCGGCATAGTTTATGGTTAAGGCCACGACGGTATCTGATCATCTTCGATCCCTAACTTTCGTTCTTGATTAATGAAAACGTCCTTGGCAAATGCTTTCGCAGTAGTTAGTCTTCAGTAAATCCAAGAATTTCACCTCTGACAACTGAATACT…
	Clavispora lusitaniae	Clavispora lusitaniae	100%	0	0.978	XR_010715655.1	ACCACCCACAAAATCAAGAAAGAGCTCTCAATCTGTCAATCCTTATTGTGTCTGGACCTGGTGAGTTTCCCCGTGTTGAGTCAAATTAAGCCGCAGGCTCACTCCTGGTGGTGCCCTTCCGTCAATTCCTTTGTTCAACCTTGCGACCATACTCCCCCAGAACCCAAAGACTTTGATTTCTCGTAAGGTGCCGAGCGCGTCACTAAATGAACGCCGCCCGATCCCTAGTCGGCATAGTTTATGGTTAAGACTACGACGGTATCTGATCATCTTCGATCCCCTAACTTTCGTTCTTGATTAGTAAAAACGTCCTTGGCAAATGCTTTCGCAGTAGTTAGTCTTCAGTAAATCAAATTCACCTCTGACAACTGAATACTGATGCCCCCGACCGTCCCTATT…
	Clavispora lusitaniae	Clavispora lusitaniae	100%	0	0.9782	XR_010715655.1	ACCACCCACAAAATCAAGAAAGAGCTCTCAATCTGTCAATCCTTATTGTCTGGACCTGGTGAGTTTCCCCGTGTTGAGTCAAATTAAGCCGCAGGCTCCACTCCTGGTGGTGCCCTTCCGTCAATTCCTTTAAGTTTCAGCTGCTTGCGACCATACTCCCCCCAAGAACCCAAAGACTTTGATTTCTCGTAAGGTGCCGAGCGCGTCACTAAATGAACGCCGCCCGATCCCTAGTCGGCATAGTTTATGGTTAAGACTACGACGGTATCTGATCATCTTCGATCCCCTAACTTTCGTTCTTGATTAATGAAAACGTCCTTGGCAAATGCTTTCGCAGTAGTTAGTCTTCAGTAAATCCGCAATTTCACCTCTGACAACTGAATACTGATGCCCCCGACC…
	Clavispora lusitaniae	Clavispora lusitaniae	100%	0	0.9796	XR_010715655.1	ACCACCCACAAAATCAAGAAAGAGCTCTCAATCTGTCAATCCTTATTGTGTCTGGACCTGGTGAGTTTCCCCGTGTTGAGTCAAATTAAGCCGCAGGCTCCACTCCTGGTGATGGTGCCCTTCCGTCAATTCCTTTAAGTTTCAGCCTTGCGACCATACTCCCCGAACCCAAAGACTTTGATTTCTCGTAAGGTGCCGAGCGCGTCACTAAATGAACGCCGCCCGATCTAATCGGCATAGTTTATGGTTAAGACTACGACGGTATCTGATCTCATCTTCGATCCCCTAACTTTCGTTCTTGATTAATGAAAACGTCCTTGGCAAATGCTTTCGCAGTGGTTAGTCTTCAGTAAATCCAAGAATTTCACCTCTGACAACTGAATACTGATGCCCCCGACC…
	Clavispora lusitaniae	Clavispora lusitaniae	98%	0	0.9864	XR_010715655.1	ACTAAGAACGGCCATACCCACAAAATCAAAAGAAGAGCTCTCAATCTGTCAATCCTTATTGTGTCTGGACCTGGTGAGTTTCCCCGTGTTGAGTCAAATTAAGCCGCAGGCTCCACTCCTGGTGGTGCCCTTCCGTCAATTCCTTTAAGTTTCAGCCTTGCGACCATACTCCCCCAGAACCCAAAGACTTTGATTTCTCGTAAGGTGCCGAGCGCGTCACTAAATGAACGCCGCCCGATCCCTAGTCGGCATAGTTTATGGTTAAGACTACGACGGTATCTGATCATCTTCGATCCCTAACTTTCGTTCTTGATTAATGAAAACGTCCTTGGCAAATGCTTTCGCAGTAGTTAGTCTTCAGTAAATCCAAGAATTTCACCTCTGACAACTGAATACTGA…
	Assessment of water quality and microbial contamination in Santa Marta’s major rivers using conventional methods and next-generation sequencing
	Environmental science and pollution research
	Miguel Mateo Rodríguez1,2,Vanessa Urrea3, Isaac Romero4, Nicolas Luna3, Daniela Palma Polo4, Luz H. Patiño3, Juan David Ramírez3,6, Marina Muñoz3,5 and Lyda R. Castro1*
	1 Centro de Genética y Biología Molecular, Universidad del Magdalena, Santa Marta 470001, Colombia
	2 Facultad de Ciencias Básicas y Biomédicas, Maestría en Genética, ADAPTIA, Universidad Simón Bolívar, Barranquilla, Colombia.
	3 Centro de Investigaciones en Microbiología y Biotecnología - UR (CIMBIUR), School of Sciences and Engineering, Universidad del Rosario, Bogotá, Colombia.
	4 Grupo Investigación suelo ambiente y sociedad (GISAS), Universidad del Magdalena, Santa Marta, Colombia.
	5 Instituto de Biotecnología-UN (IBUN), Universidad Nacional de Colombia, Sede Bogotá, Colombia.
	6 Center for Global Health and Interdisciplinary Research, Department of Global, Environmental and Genomic Health Sciences, College of Public Health, University of South Florida, Tampa, FL, United States.
	* Corresponding Author:
	Lyda R. Castro
	Email address: lcastro@unimagdalena.edu.co

## Sheet: Supplementary table 7
	Supplementary table 7. p-value of alpha diversity index - Wilcox Test for prokaryotic and eukaryotic community 16S-rRNA and 18S-rRNA. Significance codes: “*” p < 0.05; “**” p < 0.01; “***” p < 0.001; “ns” p > 0.05.
	River	Comparison	Alpha diversity index - Wilcox	Prokaryotic community		Eukaryotic community
				p-value	Significance	p-value	Significance
	Gaira River	Upstream vs Downstream	Observed	0.687363	ns	0.334973	ns
			Shannon diversity index	0.810181	ns	0.229766	ns
			Simpson diversity index	1	ns	0.297953	ns
	Manzanares River	Upstream vs Downstream	Observed	0.0666395	ns	0.517046	ns
			Shannon diversity index	0.0224789	*	0.648077	ns
			Simpson diversity index	0.0137108	*	0.648077	ns
	Assessment of water quality and microbial contamination in Santa Marta’s major rivers using conventional methods and next-generation sequencing
	Environmental science and pollution research
	Miguel Mateo Rodríguez1,2,Vanessa Urrea3, Isaac Romero4, Nicolas Luna3, Daniela Palma Polo4, Luz H. Patiño3, Juan David Ramírez3,6, Marina Muñoz3,5 and Lyda R. Castro1*
	1 Centro de Genética y Biología Molecular, Universidad del Magdalena, Santa Marta 470001, Colombia
	2 Facultad de Ciencias Básicas y Biomédicas, Maestría en Genética, ADAPTIA, Universidad Simón Bolívar, Barranquilla, Colombia.
	3 Centro de Investigaciones en Microbiología y Biotecnología - UR (CIMBIUR), School of Sciences and Engineering, Universidad del Rosario, Bogotá, Colombia.
	4 Grupo Investigación suelo ambiente y sociedad (GISAS), Universidad del Magdalena, Santa Marta, Colombia.
	5 Instituto de Biotecnología-UN (IBUN), Universidad Nacional de Colombia, Sede Bogotá, Colombia.
	6 Center for Global Health and Interdisciplinary Research, Department of Global, Environmental and Genomic Health Sciences, College of Public Health, University of South Florida, Tampa, FL, United States.
	* Corresponding Authors:
	Lyda R. Castro
	Email address: lcastro@unimagdalena.edu.co

## Sheet: Supplementary table 8
	Supplementary table 8. p-value of beta diversity, Principal Coordinate Analysis (PCoA) of Bray–Curtis distance for prokaryotic and eukaryotic community 16S-rRNA and 18S-rRNA. Significance codes: “*” p < 0.05; “**” p < 0.01; “***” p < 0.001; “ns” p > 0.05.
	Comparison	Beta diversity Non-metric MultiDimenstional Scaling (NMDS) of Bray–Curtis distance	Prokaryota communities			Eukaryotic community
			F	p-value	Significance	F	p-value	Significance
	Gaira River Upstream vs Gaira River Downstream and Manzanares River Upstream vs Manzanares River Downstream	PERMANOVA test	2467	0.0117	*	1952	0.144	ns
	Gaira River vs Manzanares River	PERMANOVA test	0.9645	0.4251	ns	2262	0.048	*
	Assessment of water quality and microbial contamination in Santa Marta’s major rivers using conventional methods and next-generation sequencing
	Environmental science and pollution research
	Miguel Mateo Rodríguez1,2,Vanessa Urrea3, Isaac Romero4, Nicolas Luna3, Daniela Palma Polo4, Luz H. Patiño3, Juan David Ramírez3,6, Marina Muñoz3,5 and Lyda R. Castro1*
	1 Centro de Genética y Biología Molecular, Universidad del Magdalena, Santa Marta 470001, Colombia
	2 Facultad de Ciencias Básicas y Biomédicas, Maestría en Genética, ADAPTIA, Universidad Simón Bolívar, Barranquilla, Colombia.
	3 Centro de Investigaciones en Microbiología y Biotecnología - UR (CIMBIUR), School of Sciences and Engineering, Universidad del Rosario, Bogotá, Colombia.
	4 Grupo Investigación suelo ambiente y sociedad (GISAS), Universidad del Magdalena, Santa Marta, Colombia.
	5 Instituto de Biotecnología-UN (IBUN), Universidad Nacional de Colombia, Sede Bogotá, Colombia.
	6 Center for Global Health and Interdisciplinary Research, Department of Global, Environmental and Genomic Health Sciences, College of Public Health, University of South Florida, Tampa, FL, United States.
	* Corresponding Authors:
	Lyda R. Castro
	Email address: lcastro@unimagdalena.edu.co
